# Supplementary material for: Development and Validation of a New Measure of Work Annoyance Using a Psychometric Network Approach
Source: Int J Environ Res Public Health. 2022 Jul 30;19(15):9376. doi: 10.3390/ijerph19159376 (PMC9368152; doi:10.3390/ijerph19159376)
Supplement: Supplementary file 1 [file ijerph-19-09376-s001.zip]

Archive with 1 entries (1 files):
- ijerph-1805983-supplementary.pdf
